# Supplementary material for: Soil microbial biomass and enzyme data after six years of cover crop and compost treatments in organic vegetable production
Source: Data Brief. 2018 Sep 12;21:212–27. doi: 10.1016/j.dib.2018.09.013 (PMC6197954; doi:10.1016/j.dib.2018.09.013)
Supplement: Supplementary file 2 — Supplementary material [file mmc2.xlsx]

## Sheet: Sheet1
Supplementary Table 1. (This is the Excel verision of Table 2 in the article). Raw data of soil enzyme activities and microbial biomass in the beginning of the study, 6 years later, and the change over 6 years in the Salinas Organic Cropping Systems experiment in Salinas, California. This includes data from all eight systems in the experiment. The related articles in Soil Biology and Biochemistry…
Overview of the data										Enzyme activity						Microbial Biomass
Block (i.e. Replicate)	Time	Symbol color & shape in SBB and SSSAJ article figures	System ID in Data in Brief paper	System ID & description used in associated articles in Soil Biology & Biochemistry (SBB), and Soil Science Society of America Journal (SSSAJ)	Short ID used in SSSAJ article Suppl. Info analysis in ESCI	Compost added	Winer cover cropping frequency	Cover crop type	Cover crop seeding rate	Alkaline Phosphatase	B-Glucosidase	B-Glucosaminidase	Aspartase	L-Asparaginase	Dehydrogenase	Carbon	Nitrogen
										mg p-nitrophenol/kg soil/h					mg INT/g dry soil/h	mg/kg soil
1	Time 0	p	1*	1-No Compost + Legume-rye 4th Year	Syst. 1 Yr 0	No	Every 4th winter	Leg-rye	3x	126.869	74.2783	18.959				106.389	11.8587
2	Time 0	p	1*	1-No Compost + Legume-rye 4th Year	Syst. 1 Yr 0	No	Every 4th winter	Leg-rye	3x	120.893	55.5674	17.291				79.8333	9.84019
3	Time 0	p	1*	1-No Compost + Legume-rye 4th Year	Syst. 1 Yr 0	No	Every 4th winter	Leg-rye	3x	104.154	55.9189	15.0527				117.611	11.5069
4	Time 0	p	1*	1-No Compost + Legume-rye 4th Year	Syst. 1 Yr 0	No	Every 4th winter	Leg-rye	3x	121.264	68.9072	14.1074				51.0556	9.31241
1	Time 0	l	2*	2-Compost + Legume-rye 4th Year	Syst. 2 Yr 0	Yes	Every 4th winter	Leg-rye	3x	134.799	70.2939	14.1504				48.0556	4.61796
2	Time 0	l	2*	2-Compost + Legume-rye 4th Year	Syst. 2 Yr 0	Yes	Every 4th winter	Leg-rye	3x	149.467	81.8955	20.4668				91.6111	10.5717
3	Time 0	l	2*	2-Compost + Legume-rye 4th Year	Syst. 2 Yr 0	Yes	Every 4th winter	Leg-rye	3x	148.763	77.5268	16.5214				101.167	12.1457
4	Time 0	l	2*	2-Compost + Legume-rye 4th Year	Syst. 2 Yr 0	Yes	Every 4th winter	Leg-rye	3x	121.967	74.7275	17.791				115.056	9.54389
1	Time 0	NA	3*	NA	NA	Yes	Every winter	Leg-rye	1x	162.396	73.5557	17.6855				105.278	13.7939
2	Time 0	NA	3*	NA	NA	Yes	Every winter	Leg-rye	1x	107.768	51.9736	10.252				37.7222	2.63648
3	Time 0	NA	3*	NA	NA	Yes	Every winter	Leg-rye	1x	102.748	51.1338	11.5918				19.0556	4.44278
4	Time 0	NA	3*	NA	NA	Yes	Every winter	Leg-rye	1x	137.514	69.8057	16.6152				90.0556	11.8957
1	Time 0	n	4*	3-Compost + Legume-rye annually	Syst. 3 Yr 0	Yes	Every winter	Leg-rye	3x	123.666	76.9932	13.3574				70.2778	6.26611
2	Time 0	n	4*	3-Compost + Legume-rye annually	Syst. 3 Yr 0	Yes	Every winter	Leg-rye	3x	101.088	37.3955	13.2715				79.2778	10.0994
3	Time 0	n	4*	3-Compost + Legume-rye annually	Syst. 3 Yr 0	Yes	Every winter	Leg-rye	3x	140.561	77.9111	12.6621				92.6111	10.5624
4	Time 0	n	4*	3-Compost + Legume-rye annually	Syst. 3 Yr 0	Yes	Every winter	Leg-rye	3x	155.287	69.7471	19.2637				83.9444	3.50685
1	Time 0	¿	5*	4-Compost + Mustard annually	Syst. 4 Yr 0	Yes	Every winter	Mustard	1x	103.041	48.5752	12.2246				46.9444	4.96056
2	Time 0	¿	5*	4-Compost + Mustard annually	Syst. 4 Yr 0	Yes	Every winter	Mustard	1x	114.682	53.2822	9.20898				55.5	4.3587
3	Time 0	¿	5*	4-Compost + Mustard annually	Syst. 4 Yr 0	Yes	Every winter	Mustard	1x	101.225	71.0557	11.0801				112.389	9.92352
4	Time 0	¿	5*	4-Compost + Mustard annually	Syst. 4 Yr 0	Yes	Every winter	Mustard	1x	120.912	69.9229	19.6035				80.0556	7.89574
1	Time 0	NA	6*	NA	NA	Yes	Every winter	Mustard	3x	138.432	68.3018	18.1504				62.5	8.41426
2	Time 0	NA	6*	NA	NA	Yes	Every winter	Mustard	3x	108.49	40.7432	12.3184				55.7222	2.78463
3	Time 0	NA	6*	NA	NA	Yes	Every winter	Mustard	3x	127.865	74.0244	12.7598				34.9444	5.28833
4	Time 0	NA	6*	NA	NA	Yes	Every winter	Mustard	3x	127.318	85.9385	15.9785				18.2778	3.43278
1	Time 0	q	7*	5-Compost + Rye annually	Syst. 5 Yr 0	Yes	Every winter	Rye	1x	152.104	68.8486	13.7832				71.1667	7.71056
2	Time 0	q	7*	5-Compost + Rye annually	Syst. 5 Yr 0	Yes	Every winter	Rye	1x	102.396	44.5127	9.48633				50.6111	5.17352
3	Time 0	q	7*	5-Compost + Rye annually	Syst. 5 Yr 0	Yes	Every winter	Rye	1x	140.092	51.5439	16.0605				121.833	14.8587
4	Time 0	q	7*	5-Compost + Rye annually	Syst. 5 Yr 0	Yes	Every winter	Rye	1x	137.279	64.9814	15.3848				122.611	13.5624
1	Time 0	NA	8*	NA	NA	Yes	Every winter	Rye	3x	103.373	43.126	8.58398				65.8333	6.04389
2	Time 0	NA	8*	NA	NA	Yes	Every winter	Rye	3x	140.443	52.9697	11.4355				68.9444	7.22907
3	Time 0	NA	8*	NA	NA	Yes	Every winter	Rye	3x	91.1855	48.0869	10.0332				67.9444	5.6087
4	Time 0	NA	8*	NA	NA	Yes	Every winter	Rye	3x	102.729	59.2393	12.4121				82.7222	8.52537
1	Time 6 years	p	1*	1-No Compost + Legume-rye 4th Year	Syst. 1 Yr 0	No	Every 4th winter	Leg-rye	3x	97.8652	56.4189	12.8936	204.214	6.10687	4.19432	61.9444	6.41426
2	Time 6 years	p	1*	1-No Compost + Legume-rye 4th Year	Syst. 1 Yr 0	No	Every 4th winter	Leg-rye	3x	138.314	66.5947	13.2568	189.313	6.65649	6.48685	75.0556	12.3865
3	Time 6 years	p	1*	1-No Compost + Legume-rye 4th Year	Syst. 1 Yr 0	No	Every 4th winter	Leg-rye	3x	142.064	39.0752	17.3506	144.122	8.21374	6.63884	80.0556	14.1365
4	Time 6 years	p	1*	1-No Compost + Legume-rye 4th Year	Syst. 1 Yr 0	No	Every 4th winter	Leg-rye	3x	100.893	59.1143	14.4678	168.55	4.8855	2.94024	65.5	9.23833
1	Time 6 years	l	2*	2-Compost + Legume-rye 4th Year	Syst. 2 Yr 0	Yes	Every 4th winter	Leg-rye	3x	175.365	79.8174	21.749	301.618	11.7252	8.10179	95.3889	9.75685
2	Time 6 years	l	2*	2-Compost + Legume-rye 4th Year	Syst. 2 Yr 0	Yes	Every 4th winter	Leg-rye	3x	170.365	70.7549	21.0303	304.244	9.77099	5.40448	111.722	14.7661
3	Time 6 years	l	2*	2-Compost + Legume-rye 4th Year	Syst. 2 Yr 0	Yes	Every 4th winter	Leg-rye	3x	182.455	78.0986	19.2021	200.305	9.16031	5.88406	119.5	13.6365
4	Time 6 years	l	2*	2-Compost + Legume-rye 4th Year	Syst. 2 Yr 0	Yes	Every 4th winter	Leg-rye	3x	190.795	97.8838	25.9756	238.779	12.2137	6.83	187.389	22.1735
1	Time 6 years	NA	3*	NA	NA	Yes	Every winter	Leg-rye	1x	199.936	136.185	29.9131	301.618	18.5954	8.2748	205.5	36.5393
2	Time 6 years	NA	3*	NA	NA	Yes	Every winter	Leg-rye	1x	252.436	149.524	28.9717	294.26	12.2137	8.65936	208.778	22.8587
3	Time 6 years	NA	3*	NA	NA	Yes	Every winter	Leg-rye	1x	254.428	115.657	28.96	213.13	14.6565	7.174	243.833	39.067
4	Time 6 years	NA	3*	NA	NA	Yes	Every winter	Leg-rye	1x	243.881	103.47	23.9912	255.908	18.3206	7.725	218.167	29.1643
1	Time 6 years	n	4*	3-Compost + Legume-rye annually	Syst. 3 Yr 0	Yes	Every winter	Leg-rye	3x	212.514	121.927	29.2412	314.473	17.145	9.97171	201.833	37.3865
2	Time 6 years	n	4*	3-Compost + Legume-rye annually	Syst. 3 Yr 0	Yes	Every winter	Leg-rye	3x	234.955	98.04	19.8779	227.176	18.0153	8.16185	215.056	17.3587
3	Time 6 years	n	4*	3-Compost + Legume-rye annually	Syst. 3 Yr 0	Yes	Every winter	Leg-rye	3x	234.291	99.2314	24.2334	248.092	11.771	7.69392	249.389	39.3402
4	Time 6 years	n	4*	3-Compost + Legume-rye annually	Syst. 3 Yr 0	Yes	Every winter	Leg-rye	3x	241.283	79.6611	29.9248	252.183	10.29	6.94343	248.056	26.9606
1	Time 6 years	¿	5*	4-Compost + Mustard annually	Syst. 4 Yr 0	Yes	Every winter	Mustard	1x	153.939	118.235	25.6709	298.076	12.2137	7.32281	157.833	18.5531
2	Time 6 years	¿	5*	4-Compost + Mustard annually	Syst. 4 Yr 0	Yes	Every winter	Mustard	1x	183.744	120.735	21.7646	237.557	19.542	8.28197	196.611	30.8402
3	Time 6 years	¿	5*	4-Compost + Mustard annually	Syst. 4 Yr 0	Yes	Every winter	Mustard	1x	221.928	130.013	22.0029	201.527	13.4351	5.76843	164.944	30.3402
4	Time 6 years	¿	5*	4-Compost + Mustard annually	Syst. 4 Yr 0	Yes	Every winter	Mustard	1x	213.354	102.728	27.8936	254.046	18.3206	7.21882	247.833	39.8772
1	Time 6 years	NA	6*	NA	NA	Yes	Every winter	Mustard	3x	220.678	144.427	27.9053	297.038	20.8855	7.51285	174.167	39.118
2	Time 6 years	NA	6*	NA	NA	Yes	Every winter	Mustard	3x	155.717	103.177	30.3271	231.45	14.6565	6.98396	161.833	31.5161
3	Time 6 years	NA	6*	NA	NA	Yes	Every winter	Mustard	3x	227.807	100.032	28.9248	215.878	11.771	6.86026	166.722	23.0717
4	Time 6 years	NA	6*	NA	NA	Yes	Every winter	Mustard	3x	193.041	84.7979	27.3467	263.817	12.2137	7.87231	185.722	35.7569
1	Time 6 years	q	7*	5-Compost + Rye annually	Syst. 5 Yr 0	Yes	Every winter	Rye	1x	167.143	88.3135	22.6123	192.763	10.9924	7.87052	219.722	28.2198
2	Time 6 years	q	7*	5-Compost + Rye annually	Syst. 5 Yr 0	Yes	Every winter	Rye	1x	265.424	115.188	31.085	222.198	14.66	8.88974	181.833	31.2291
3	Time 6 years	q	7*	5-Compost + Rye annually	Syst. 5 Yr 0	Yes	Every winter	Rye	1x	243.451	82.6494	28.1826	227.786	18.3664	9.08516	178.833	20.7939
4	Time 6 years	q	7*	5-Compost + Rye annually	Syst. 5 Yr 0	Yes	Every winter	Rye	1x	232.963	98.0986	20.9873	190.534	18.3206	12.5256	133.389	24.3957
1	Time 6 years	NA	8*	NA	NA	Yes	Every winter	Rye	3x	225.15	123.06	23.7646	298.321	19.542	8.25777	209.056	30.7013
2	Time 6 years	NA	8*	NA	NA	Yes	Every winter	Rye	3x	229.33	120.247	28.3311	295.573	15.8779	7.53078	243.944	38.1087
3	Time 6 years	NA	8*	NA	NA	Yes	Every winter	Rye	3x	212.865	82.4346	23.2412	223.511	22.0763	8.57869	206.167	31.9976
4	Time 6 years	NA	8*	NA	NA	Yes	Every winter	Rye	3x	223.939	88.5674	29.874	236.947	14.6565	7.77122	182.278	27.2476
1	Change over 6 yrs	p	1*	1-No Compost + Legume-rye 4th Year	Syst. 1 Yr 0	No	Every 4th winter	Leg-rye	3x	-29.0039	-17.8594	-6.06543				-44.4444	-5.44444
2	Change over 6 yrs	p	1*	1-No Compost + Legume-rye 4th Year	Syst. 1 Yr 0	No	Every 4th winter	Leg-rye	3x	17.4219	11.0273	-4.03418				-4.77778	2.5463
3	Change over 6 yrs	p	1*	1-No Compost + Legume-rye 4th Year	Syst. 1 Yr 0	No	Every 4th winter	Leg-rye	3x	37.9102	-16.8438	2.29785				-37.5556	2.62963
4	Change over 6 yrs	p	1*	1-No Compost + Legume-rye 4th Year	Syst. 1 Yr 0	No	Every 4th winter	Leg-rye	3x	-20.3711	-9.79297	0.360352				14.4444	-0.0740741
1	Change over 6 yrs	l	2*	2-Compost + Legume-rye 4th Year	Syst. 2 Yr 0	Yes	Every 4th winter	Leg-rye	3x	40.5664	9.52344	7.59863				47.3333	5.13889
2	Change over 6 yrs	l	2*	2-Compost + Legume-rye 4th Year	Syst. 2 Yr 0	Yes	Every 4th winter	Leg-rye	3x	20.8984	-11.1406	0.563477				20.1111	4.19444
3	Change over 6 yrs	l	2*	2-Compost + Legume-rye 4th Year	Syst. 2 Yr 0	Yes	Every 4th winter	Leg-rye	3x	33.6925	0.571833	2.68075				18.3333	1.49074
4	Change over 6 yrs	l	2*	2-Compost + Legume-rye 4th Year	Syst. 2 Yr 0	Yes	Every 4th winter	Leg-rye	3x	68.8281	23.1562	8.18457				72.3333	12.6296
1	Change over 6 yrs	NA	3*	NA	NA	Yes	Every winter	Leg-rye	1x	37.5391	62.6289	12.2275				100.222	22.7454
2	Change over 6 yrs	NA	3*	NA	NA	Yes	Every winter	Leg-rye	1x	144.668	97.5508	18.7197				171.056	20.2222
3	Change over 6 yrs	NA	3*	NA	NA	Yes	Every winter	Leg-rye	1x	151.68	64.5234	17.3682				224.778	34.6243
4	Change over 6 yrs	NA	3*	NA	NA	Yes	Every winter	Leg-rye	1x	106.367	33.6641	7.37598				128.111	17.2685
1	Change over 6 yrs	n	4*	3-Compost + Legume-rye annually	Syst. 3 Yr 0	Yes	Every winter	Leg-rye	3x	88.8477	44.9336	15.8838				131.556	31.1204
2	Change over 6 yrs	n	4*	3-Compost + Legume-rye annually	Syst. 3 Yr 0	Yes	Every winter	Leg-rye	3x	133.867	60.6445	6.60645				135.778	7.25926
3	Change over 6 yrs	n	4*	3-Compost + Legume-rye annually	Syst. 3 Yr 0	Yes	Every winter	Leg-rye	3x	93.7305	21.3203	11.5713				156.778	28.7778
4	Change over 6 yrs	n	4*	3-Compost + Legume-rye annually	Syst. 3 Yr 0	Yes	Every winter	Leg-rye	3x	85.9961	9.91406	10.6611				164.111	23.4537
1	Change over 6 yrs	¿	5*	4-Compost + Mustard annually	Syst. 4 Yr 0	Yes	Every winter	Mustard	1x	50.8984	69.6602	13.4463				110.889	13.5926
2	Change over 6 yrs	¿	5*	4-Compost + Mustard annually	Syst. 4 Yr 0	Yes	Every winter	Mustard	1x	69.0625	67.4531	12.5557				141.111	26.4815
3	Change over 6 yrs	¿	5*	4-Compost + Mustard annually	Syst. 4 Yr 0	Yes	Every winter	Mustard	1x	120.703	58.957	10.9229				52.5556	20.4167
4	Change over 6 yrs	¿	5*	4-Compost + Mustard annually	Syst. 4 Yr 0	Yes	Every winter	Mustard	1x	92.4414	32.8047	8.29004				167.778	31.9815
1	Change over 6 yrs	NA	6*	NA	NA	Yes	Every winter	Mustard	3x	82.2461	76.125	9.75488				111.667	30.7037
2	Change over 6 yrs	NA	6*	NA	NA	Yes	Every winter	Mustard	3x	47.2266	62.4336	18.0088				106.111	28.7315
3	Change over 6 yrs	NA	6*	NA	NA	Yes	Every winter	Mustard	3x	99.9414	26.0078	16.165				131.778	17.7833
4	Change over 6 yrs	NA	6*	NA	NA	Yes	Every winter	Mustard	3x	65.7227	-1.14062	11.3682				167.444	32.3241
1	Change over 6 yrs	q	7*	5-Compost + Rye annually	Syst. 5 Yr 0	Yes	Every winter	Rye	1x	15.0391	19.4648	8.8291				148.556	20.5093
2	Change over 6 yrs	q	7*	5-Compost + Rye annually	Syst. 5 Yr 0	Yes	Every winter	Rye	1x	163.027	70.6758	21.5986				131.222	26.0556
3	Change over 6 yrs	q	7*	5-Compost + Rye annually	Syst. 5 Yr 0	Yes	Every winter	Rye	1x	103.359	31.1055	12.1221				57	5.93519
4	Change over 6 yrs	q	7*	5-Compost + Rye annually	Syst. 5 Yr 0	Yes	Every winter	Rye	1x	95.6836	33.1172	5.60254				10.7778	10.8333
1	Change over 6 yrs	NA	8*	NA	NA	Yes	Every winter	Rye	3x	121.777	79.9336	15.1807				143.222	24.6574
2	Change over 6 yrs	NA	8*	NA	NA	Yes	Every winter	Rye	3x	88.8867	67.2773	16.8955				175	30.8796
3	Change over 6 yrs	NA	8*	NA	NA	Yes	Every winter	Rye	3x	121.68	34.3477	13.208				138.222	26.3889
4	Change over 6 yrs	NA	8*	NA	NA	Yes	Every winter	Rye	3x	121.211	29.3281	17.4619				99.5556	18.7222

## Sheet: Sheet2
Overview of the data1										Enzyme activity2						Microbial Biomass
Block (i.e. replicate)	Time3	Symbol color & shape in SBB and SSSAJ paper figures4	System ID in Data in Brief paper5	System ID & description used in associated papers in Soil Biology & Biochemistry (SBB), and Soil Science Society of America Journal (SSSAJ)6	Short ID used in SSSAJ paper Suppl. Info analysis in ESCI7	Compost added8	Winer cover cropping frequency9	Cover crop type10	Cover crop seeding rate10	Alkaline Phosphatase	B-Glucosidase	B-Glucosaminidase	Aspartase	L-Asparaginase	Dehydrogenase	Carbon	Nitrogen
										mg p-nitrophenol/kg soil/h					mg INT/g dry soil/h	mg/kg soil
1	Time 0	p	1*	1-No Compost + Legume-rye 4th Year	Syst. 1 Yr 0	No	Every 4th winter	Leg-rye	3x	127	74	19				106	12
2	Time 0	p	1*	1-No Compost + Legume-rye 4th Year	Syst. 1 Yr 0	No	Every 4th winter	Leg-rye	3x	121	56	17				80	10
3	Time 0	p	1*	1-No Compost + Legume-rye 4th Year	Syst. 1 Yr 0	No	Every 4th winter	Leg-rye	3x	104	56	15				118	12
4	Time 0	p	1*	1-No Compost + Legume-rye 4th Year	Syst. 1 Yr 0	No	Every 4th winter	Leg-rye	3x	121	69	14				51	9
1	Time 0	l	2*	2-Compost + Legume-rye 4th Year	Syst. 2 Yr 0	Yes	Every 4th winter	Leg-rye	3x	135	70	14				48	5
2	Time 0	l	2*	2-Compost + Legume-rye 4th Year	Syst. 2 Yr 0	Yes	Every 4th winter	Leg-rye	3x	149	82	20				92	11
3	Time 0	l	2*	2-Compost + Legume-rye 4th Year	Syst. 2 Yr 0	Yes	Every 4th winter	Leg-rye	3x	149	78	17				101	12
4	Time 0	l	2*	2-Compost + Legume-rye 4th Year	Syst. 2 Yr 0	Yes	Every 4th winter	Leg-rye	3x	122	75	18				115	10
1	Time 0	NA	3*	NA	NA	Yes	Every winter	Leg-rye	1x	162	74	18				105	14
2	Time 0	NA	3*	NA	NA	Yes	Every winter	Leg-rye	1x	108	52	10				38	3
3	Time 0	NA	3*	NA	NA	Yes	Every winter	Leg-rye	1x	103	51	12				19	4
4	Time 0	NA	3*	NA	NA	Yes	Every winter	Leg-rye	1x	138	70	17				90	12
1	Time 0	n	4*	3-Compost + Legume-rye annually	Syst. 3 Yr 0	Yes	Every winter	Leg-rye	3x	124	77	13				70	6
2	Time 0	n	4*	3-Compost + Legume-rye annually	Syst. 3 Yr 0	Yes	Every winter	Leg-rye	3x	101	37	13				79	10
3	Time 0	n	4*	3-Compost + Legume-rye annually	Syst. 3 Yr 0	Yes	Every winter	Leg-rye	3x	141	78	13				93	11
4	Time 0	n	4*	3-Compost + Legume-rye annually	Syst. 3 Yr 0	Yes	Every winter	Leg-rye	3x	155	70	19				84	4
1	Time 0	¿	5*	4-Compost + Mustard annually	Syst. 4 Yr 0	Yes	Every winter	Mustard	1x	103	49	12				47	5
2	Time 0	¿	5*	4-Compost + Mustard annually	Syst. 4 Yr 0	Yes	Every winter	Mustard	1x	115	53	9				56	4
3	Time 0	¿	5*	4-Compost + Mustard annually	Syst. 4 Yr 0	Yes	Every winter	Mustard	1x	101	71	11				112	10
4	Time 0	¿	5*	4-Compost + Mustard annually	Syst. 4 Yr 0	Yes	Every winter	Mustard	1x	121	70	20				80	8
1	Time 0	NA	6*	NA	NA	Yes	Every winter	Mustard	3x	138	68	18				63	8
2	Time 0	NA	6*	NA	NA	Yes	Every winter	Mustard	3x	108	41	12				56	3
3	Time 0	NA	6*	NA	NA	Yes	Every winter	Mustard	3x	128	74	13				35	5
4	Time 0	NA	6*	NA	NA	Yes	Every winter	Mustard	3x	127	86	16				18	3
1	Time 0	q	7*	5-Compost + Rye annually	Syst. 5 Yr 0	Yes	Every winter	Rye	1x	152	69	14				71	8
2	Time 0	q	7*	5-Compost + Rye annually	Syst. 5 Yr 0	Yes	Every winter	Rye	1x	102	45	9				51	5
3	Time 0	q	7*	5-Compost + Rye annually	Syst. 5 Yr 0	Yes	Every winter	Rye	1x	140	52	16				122	15
4	Time 0	q	7*	5-Compost + Rye annually	Syst. 5 Yr 0	Yes	Every winter	Rye	1x	137	65	15				123	14
1	Time 0	NA	8*	NA	NA	Yes	Every winter	Rye	3x	103	43	9				66	6
2	Time 0	NA	8*	NA	NA	Yes	Every winter	Rye	3x	140	53	11				69	7
3	Time 0	NA	8*	NA	NA	Yes	Every winter	Rye	3x	91	48	10				68	6
4	Time 0	NA	8*	NA	NA	Yes	Every winter	Rye	3x	103	59	12				83	9
1	Time 6 years	p	1*	1-No Compost + Legume-rye 4th Year	Syst. 1 Yr 0	No	Every 4th winter	Leg-rye	3x	98	56	13	204	6	4	62	6
2	Time 6 years	p	1*	1-No Compost + Legume-rye 4th Year	Syst. 1 Yr 0	No	Every 4th winter	Leg-rye	3x	138	67	13	189	7	6	75	12
3	Time 6 years	p	1*	1-No Compost + Legume-rye 4th Year	Syst. 1 Yr 0	No	Every 4th winter	Leg-rye	3x	142	39	17	144	8	7	80	14
4	Time 6 years	p	1*	1-No Compost + Legume-rye 4th Year	Syst. 1 Yr 0	No	Every 4th winter	Leg-rye	3x	101	59	14	169	5	3	66	9
1	Time 6 years	l	2*	2-Compost + Legume-rye 4th Year	Syst. 2 Yr 0	Yes	Every 4th winter	Leg-rye	3x	175	80	22	302	12	8	95	10
2	Time 6 years	l	2*	2-Compost + Legume-rye 4th Year	Syst. 2 Yr 0	Yes	Every 4th winter	Leg-rye	3x	170	71	21	304	10	5	112	15
3	Time 6 years	l	2*	2-Compost + Legume-rye 4th Year	Syst. 2 Yr 0	Yes	Every 4th winter	Leg-rye	3x	182	78	19	200	9	6	120	14
4	Time 6 years	l	2*	2-Compost + Legume-rye 4th Year	Syst. 2 Yr 0	Yes	Every 4th winter	Leg-rye	3x	191	98	26	239	12	7	187	22
1	Time 6 years	NA	3*	NA	NA	Yes	Every winter	Leg-rye	1x	200	136	30	302	19	8	206	37
2	Time 6 years	NA	3*	NA	NA	Yes	Every winter	Leg-rye	1x	252	150	29	294	12	9	209	23
3	Time 6 years	NA	3*	NA	NA	Yes	Every winter	Leg-rye	1x	254	116	29	213	15	7	244	39
4	Time 6 years	NA	3*	NA	NA	Yes	Every winter	Leg-rye	1x	244	103	24	256	18	8	218	29
1	Time 6 years	n	4*	3-Compost + Legume-rye annually	Syst. 3 Yr 0	Yes	Every winter	Leg-rye	3x	213	122	29	314	17	10	202	37
2	Time 6 years	n	4*	3-Compost + Legume-rye annually	Syst. 3 Yr 0	Yes	Every winter	Leg-rye	3x	235	98	20	227	18	8	215	17
3	Time 6 years	n	4*	3-Compost + Legume-rye annually	Syst. 3 Yr 0	Yes	Every winter	Leg-rye	3x	234	99	24	248	12	8	249	39
4	Time 6 years	n	4*	3-Compost + Legume-rye annually	Syst. 3 Yr 0	Yes	Every winter	Leg-rye	3x	241	80	30	252	10	7	248	27
1	Time 6 years	¿	5*	4-Compost + Mustard annually	Syst. 4 Yr 0	Yes	Every winter	Mustard	1x	154	118	26	298	12	7	158	19
2	Time 6 years	¿	5*	4-Compost + Mustard annually	Syst. 4 Yr 0	Yes	Every winter	Mustard	1x	184	121	22	238	20	8	197	31
3	Time 6 years	¿	5*	4-Compost + Mustard annually	Syst. 4 Yr 0	Yes	Every winter	Mustard	1x	222	130	22	202	13	6	165	30
4	Time 6 years	¿	5*	4-Compost + Mustard annually	Syst. 4 Yr 0	Yes	Every winter	Mustard	1x	213	103	28	254	18	7	248	40
1	Time 6 years	NA	6*	NA	NA	Yes	Every winter	Mustard	3x	221	144	28	297	21	8	174	39
2	Time 6 years	NA	6*	NA	NA	Yes	Every winter	Mustard	3x	156	103	30	231	15	7	162	32
3	Time 6 years	NA	6*	NA	NA	Yes	Every winter	Mustard	3x	228	100	29	216	12	7	167	23
4	Time 6 years	NA	6*	NA	NA	Yes	Every winter	Mustard	3x	193	85	27	264	12	8	186	36
1	Time 6 years	q	7*	5-Compost + Rye annually	Syst. 5 Yr 0	Yes	Every winter	Rye	1x	167	88	23	193	11	8	220	28
2	Time 6 years	q	7*	5-Compost + Rye annually	Syst. 5 Yr 0	Yes	Every winter	Rye	1x	265	115	31	222	15	9	182	31
3	Time 6 years	q	7*	5-Compost + Rye annually	Syst. 5 Yr 0	Yes	Every winter	Rye	1x	243	83	28	228	18	9	179	21
4	Time 6 years	q	7*	5-Compost + Rye annually	Syst. 5 Yr 0	Yes	Every winter	Rye	1x	233	98	21	191	18	13	133	24
1	Time 6 years	NA	8*	NA	NA	Yes	Every winter	Rye	3x	225	123	24	298	20	8	209	31
2	Time 6 years	NA	8*	NA	NA	Yes	Every winter	Rye	3x	229	120	28	296	16	8	244	38
3	Time 6 years	NA	8*	NA	NA	Yes	Every winter	Rye	3x	213	82	23	224	22	9	206	32
4	Time 6 years	NA	8*	NA	NA	Yes	Every winter	Rye	3x	224	89	30	237	15	8	182	27
1	Change over 6 yrs	p	1*	1-No Compost + Legume-rye 4th Year	Syst. 1 Yr 0	No	Every 4th winter	Leg-rye	3x	-29	-18	-6				-44	-5
2	Change over 6 yrs	p	1*	1-No Compost + Legume-rye 4th Year	Syst. 1 Yr 0	No	Every 4th winter	Leg-rye	3x	17	11	-4				-5	3
3	Change over 6 yrs	p	1*	1-No Compost + Legume-rye 4th Year	Syst. 1 Yr 0	No	Every 4th winter	Leg-rye	3x	38	-17	2				-38	3
4	Change over 6 yrs	p	1*	1-No Compost + Legume-rye 4th Year	Syst. 1 Yr 0	No	Every 4th winter	Leg-rye	3x	-20	-10	0				14	0
1	Change over 6 yrs	l	2*	2-Compost + Legume-rye 4th Year	Syst. 2 Yr 0	Yes	Every 4th winter	Leg-rye	3x	41	10	8				47	5
2	Change over 6 yrs	l	2*	2-Compost + Legume-rye 4th Year	Syst. 2 Yr 0	Yes	Every 4th winter	Leg-rye	3x	21	-11	1				20	4
3	Change over 6 yrs	l	2*	2-Compost + Legume-rye 4th Year	Syst. 2 Yr 0	Yes	Every 4th winter	Leg-rye	3x	34	1	3				18	1
4	Change over 6 yrs	l	2*	2-Compost + Legume-rye 4th Year	Syst. 2 Yr 0	Yes	Every 4th winter	Leg-rye	3x	69	23	8				72	13
1	Change over 6 yrs	NA	3*	NA	NA	Yes	Every winter	Leg-rye	1x	38	63	12				100	23
2	Change over 6 yrs	NA	3*	NA	NA	Yes	Every winter	Leg-rye	1x	145	98	19				171	20
3	Change over 6 yrs	NA	3*	NA	NA	Yes	Every winter	Leg-rye	1x	152	65	17				225	35
4	Change over 6 yrs	NA	3*	NA	NA	Yes	Every winter	Leg-rye	1x	106	34	7				128	17
1	Change over 6 yrs	n	4*	3-Compost + Legume-rye annually	Syst. 3 Yr 0	Yes	Every winter	Leg-rye	3x	89	45	16				132	31
2	Change over 6 yrs	n	4*	3-Compost + Legume-rye annually	Syst. 3 Yr 0	Yes	Every winter	Leg-rye	3x	134	61	7				136	7
3	Change over 6 yrs	n	4*	3-Compost + Legume-rye annually	Syst. 3 Yr 0	Yes	Every winter	Leg-rye	3x	94	21	12				157	29
4	Change over 6 yrs	n	4*	3-Compost + Legume-rye annually	Syst. 3 Yr 0	Yes	Every winter	Leg-rye	3x	86	10	11				164	23
1	Change over 6 yrs	¿	5*	4-Compost + Mustard annually	Syst. 4 Yr 0	Yes	Every winter	Mustard	1x	51	70	13				111	14
2	Change over 6 yrs	¿	5*	4-Compost + Mustard annually	Syst. 4 Yr 0	Yes	Every winter	Mustard	1x	69	67	13				141	26
3	Change over 6 yrs	¿	5*	4-Compost + Mustard annually	Syst. 4 Yr 0	Yes	Every winter	Mustard	1x	121	59	11				53	20
4	Change over 6 yrs	¿	5*	4-Compost + Mustard annually	Syst. 4 Yr 0	Yes	Every winter	Mustard	1x	92	33	8				168	32
1	Change over 6 yrs	NA	6*	NA	NA	Yes	Every winter	Mustard	3x	82	76	10				112	31
2	Change over 6 yrs	NA	6*	NA	NA	Yes	Every winter	Mustard	3x	47	62	18				106	29
3	Change over 6 yrs	NA	6*	NA	NA	Yes	Every winter	Mustard	3x	100	26	16				132	18
4	Change over 6 yrs	NA	6*	NA	NA	Yes	Every winter	Mustard	3x	66	-1	11				167	32
1	Change over 6 yrs	q	7*	5-Compost + Rye annually	Syst. 5 Yr 0	Yes	Every winter	Rye	1x	15	19	9				149	21
2	Change over 6 yrs	q	7*	5-Compost + Rye annually	Syst. 5 Yr 0	Yes	Every winter	Rye	1x	163	71	22				131	26
3	Change over 6 yrs	q	7*	5-Compost + Rye annually	Syst. 5 Yr 0	Yes	Every winter	Rye	1x	103	31	12				57	6
4	Change over 6 yrs	q	7*	5-Compost + Rye annually	Syst. 5 Yr 0	Yes	Every winter	Rye	1x	96	33	6				11	11
1	Change over 6 yrs	NA	8*	NA	NA	Yes	Every winter	Rye	3x	122	80	15				143	25
2	Change over 6 yrs	NA	8*	NA	NA	Yes	Every winter	Rye	3x	89	67	17				175	31
3	Change over 6 yrs	NA	8*	NA	NA	Yes	Every winter	Rye	3x	122	34	13				138	26
4	Change over 6 yrs	NA	8*	NA	NA	Yes	Every winter	Rye	3x	121	29	17				100	19
1 The data provided in this table is from the Salinas Organic Cropping Systems (SOCS) study in Salinas, California. This includes soil enzyme activity and microbial biomass data for all 8 systems in the SOCS study. However, the analysis for only 5 systems with optimal seeding rates for weed suppression were included in the related papers in SBB (Soil Biology & Biochemistry) and SSSAJ (Soil Scienc…
2 The activities of the enzymes Aspartase, L-Aparaginase and Dehydrogenase were measured only after 6 years. Enzyme activities are in units of mg p-nitrophenol kg-1 soil hour-1 or mg 2-(4-iodophenyl)3-(4-nitrophenyl)-5-phenyl-2H-tetrazolium chloride (INT) g-1 dry soil hour-1.
3 Time 0 was at the beginning of the study in 2003. Time 6yr was at 2009 after 6 years of the study. Note that the ‘Change over 6 years’ is the paired difference (i.e., with in a replicate the measurement at year 6 minus the measurement at time 0).
4 The symbols, shapes, and colors used in the SBB (Soil Biology & Biochemistry) and SSSAJ (Soil Science Society of America Journal) papers. Note that in the SBB and SSSAJ papers the data for only 5 systems were included, but in the Data in Brief paper, the data for all 8 systems is included. NA= not applicable because the system was not included in the SBB or SSSAJ papers.
5 In the Data in Brief Paper, these numbers (1* to 8*) were uses for the 8 systems.
6 In the SBB and SSSJA papers only 5 systems with seeding rates that provided optimal weed suppression were included. NA= not applicable because these 3 systems were not included in the SBB and SSSJA papers.
7 Shortened ID or abbreviation that was used in ESCI software for the supplimental information in the SSSAJ paper.
8 The annual compost rate where it was added was 15.2 Mg/ha on an oven dry weight basis. The compost was made from urban yard waste.
9 Winter cover cropping period occurred from October or November and February or March.
10 See table 1 for details on the cover crops types and seeding rates.
